# Supplementary material for: Red-Fleshed Apple Flavonoids Extract Alleviates Male Reproductive Injury Caused by Busulfan in Mice
Source: Nutrients. 2023 Jul 25;15(15):3288. doi: 10.3390/nu15153288 (PMC10420934; doi:10.3390/nu15153288)
Supplement: Supplementary file 1 [file nutrients-15-03288-s001.zip]

Archive with 1 entries (1 files):
- nutrients-2458483-supplementary.pdf
